# Supplementary material for: PGD2 displays distinct effects in diffuse large B-cell lymphoma depending on different concentrations
Source: Cell Death Discov. 2023 Feb 1;9:39. doi: 10.1038/s41420-023-01311-6 (PMC9892043; doi:10.1038/s41420-023-01311-6)
Supplement: Supplementary file 3 — Supplementary Table 1 [file 41420_2023_1311_MOESM3_ESM.xlsx]

## Sheet: Sheet1
Supplementary Table 1. Clinical information of DLBCL patients (n=53) in this study.
Patients	serum PGD2 concentration （pg/mL)	Gender	Age (years)	Therapeutic Efficacy	Stage	IPI score	B symptom	GCB	Lymphocytes absolute number	Monocyte absolute number	LDH	β2-MG	Liver invasion	Spleen invasion	IHC C-MYC	IHC BCL-2	IHC BCL-6
1	15.11	Male	53	PD	3	5	No	No	0.96	0.8	314	2.74	No	No	1	1	1
2	14.11	Female	71	SD	4	5	Yes	No	0.99	1.08	216	3.63	No	Yes	0	1	0
3	27.9	Male	75	PR	4	5	No	No	0.77	0.62	914	5.24	No	No	0	1	1
4	34.29	Male	54	SD	4	3	Yes	No	2.36	0.78	567	3.54	No	No	0		0
5	71.69	Female	47	PR	4	3	No	Yes	0.53	0.37	773	1.42	Yes	No	1	1	1
6	9.77	Male	55	CR	1	0	No	No	0.95	0.74	194	1.93	No	No		1	1
7	47.81	Male	67	PR	4	3	No	No	0.8	0.16	210	2.42	No	No	1	0	1
8	22.41	Female	72		4	4	No	Yes	0.97	0.39	355	2.23	No	No		1	1
9	20.86	Female	50	CR	4	3	No	No	0.92	0.47	140	2.04	Yes	No	1	0	0
10	3.61651	Male	48		1	0	No	Yes	3.46	0.69	150	1.86	No	No			1
11	2.03122	Male	77	SD	4	5	Yes	No	1.72	0.63	621	3.48	No	No	0		1
12	2.10019	Male	60	CR	4	2	No	No	1.1	0.27	169	3	No	No	1	1	1
13	0.720131	Male	77	SD	4	5	Yes	No	1.24	0.34	323	2.3	No	No	0		1
14	15.9543	Male	55	PD	4	4	Yes		1.49	0.45	416	3.01	No	No
15	5.19981	Male	44	CR	4	3	Yes		0.65	0.58	276	2.25	No	No
16	82.9203	Female	56	SD	4	3	No	Yes	1.96	1.09	977	6.23	No	Yes	1	1	1
17	190.03	Female	73		4	2	No	Yes	0.53	0.19	235	2.41	No	No	0	1	1
18	4.37399	Female	16				Yes		2.94	0.49	599	2.5	No	No
19	94.0691	Male	19	CR	1	0	No	Yes	1.5	0.69	242	2	No	No	0	0	1
20	1.96225	Female	66	SD	4	3	No		0.66	0.52	418	8.17	No	No			1
21	1.68633	Male	26	PR	1	2	No	No	0.86	0.34	229	1.84	No	No	0	0	0
22	1.13431	Female	56	SD	4	3	No	Yes	0.6	0.22	252	3.99	No	Yes	1	1	1
23	25.8721	Female	71	PR	2	3	No	No	1.19	0.59	161	1.88	No	No	0	1	0
24	239.436	Male	51	CR	3	2	No	Yes	1.59	1.08	198	2.1	No	Yes	0	0	1
25	0.167687	Male	63		2	2	Yes	Yes	0.58	0.23	273	2.79	No	No		0	1
26	0.3159	Female	57	PR	4	4	No	No	0.79	0.69	348	2.76	No	No	1	0	0
27	1.68633	Male	26	PR	1	2	No	No	0.71	0.14	241	1.6	No	No	0	0	0
28	1.34134	Male	61		2	2	Yes	Yes	0.97	0.63	273	2.79	No	No		0	1
29	2.10019	Male	19	CR	1	0	No	Yes	1.42	0.31	254	2.03	No	No	0	0	1
30	0.3159	Female	65	SD	4	4	Yes	No	0.51	0.19	1151	4.62	No	No	0	1	1
31	102.767	Male	73	CR	2	2	No		0.39	0.2	160	2.6	No	No	0	0	0
32	3.96088	Male	26	PR	1	2	No	No	1.18	0.87	203	1.33	No	No	0	0	0
33	2.16915	Female	35	CR	1	0	No	No	0.84	0.28	182	1.93	No	No	0	1	1
34	0.2468	Female	59	SD	3	4	No	No	0.65	0.32	310	2.12	No	No	0	1	1
35	0.582043	Male	73	CR	2	2	No		0.75	0.42	182	1.76	No	No	0	0	0
36	18.8156	Male	63	PR	4	2	No	No	0.42	0.28	173	2.53	No	No	0	0	1
37	0.374882	Male	58	PR	4	4	No	No	0.35	0.05	437	4.01	No	No	0	1	1
38	0.443939	Female	67	PD	4	5	No	Yes	0.34	0.37	760	5.27	No	No	1	1	1
39	0.720131	Female	73	PR	4	5	Yes	No	0.29	0.47	938	3.21	No	No	1	1	1
40	323.343	Male	73	CR	2	2	No		0.77	0.67	225	3.2	No	No	0	0	0
41	1.06529	Female	73	PR	4	5	Yes	No	0.29	0.47	938	3.21	No	No	1	1	1
42	0.30582	Male	44	PR	2	1	Yes	Yes	0.67	0.47	265	2.05	No	No	0	0	1
43	0.236756	Male	59		4	2	No	Yes	1	6.26	171	2.45	No	No	1		1
44	2.65179	Female	51	SD	3	2	No	No	0.93	0.71	207	2.83	No	No
45	2.10019	Female	67	SD	2	2	No	No	0.58	0.45	164	2.76	No	No	0	1	0
46	1.06529	Female	59	PR	2	2	No	No	0.9	0.62	272	1.62	No	No		1	0
47	243.729	Male	58		4	2	No	Yes	0.85	0.33	388	2.61	No	No	1	0	1
48	3.40985	Female	50	PR	4	2	No	Yes	0.7	0.09	249	1.92	No	No	0	0	1
49	0.512993	Male	59	SD	4	2	No	Yes	0.75	0.25	270	3.68	No	Yes	0	1	1
50	4.44283	Male	55	CR	4	3	Yes	No	0.26	0.08	210	4.6	No	No	1	1	0
51	231.826	Female	59	PR	2	2	No	No	1.21	1.11	256	1.47	No	No		1	0
52	567.167	Female	80	PD	4	3	No		0.65	0.36	219	3.27	No	No		1	1
53	1.89328	Female	79	PR	3	2	No	No	1.23	0.32	139	4.54	No	No	0	1	0
